# Supplementary material for: Perceptions of COVID-19 risk among individuals with preexisting health conditions
Source: PLoS One. 2025 May 5;20(5):e0320792. doi: 10.1371/journal.pone.0320792 (PMC12052145; doi:10.1371/journal.pone.0320792)
Supplement: S1 Table — (XLSX) [file pone.0320792.s001.xlsx]

## Sheet: S1 Table
	History of heart disease			History of high blood pressure			History of lung disease			History of diabetes			History of ulcer or stomach disease			History of kidney disease			History of liver disease			History of anemia or other blood disorder?			History of cancer			History of depression			History of osteoarthritis or degenerative arthritis			History of back pain			History of rheumatoid arthritis			History of HIV			History of other comorbidity
	No (N=6391)	Yes (N=668)	P-value	No (N=4286)	Yes (N=2773)	P-value	No (N=6639)	Yes (N=420)	P-value	No (N=6157)	Yes (N=902)	P-value	No (N=6700)	Yes (N=359)	P-value	No (N=6718)	Yes (N=341)	P-value	No (N=6915)	Yes (N=144)	P-value	No (N=6410)	Yes (N=649)	P-value	No (N=3573)	Yes (N=3486)	P-value	No (N=5473)	Yes (N=1586)	P-value	No (N=5779)	Yes (N=1280)	P-value	No (N=5435)	Yes (N=1624)	P-value	No (N=6788)	Yes (N=271)	P-value	No (N=7019)	Yes (N=40)	P-value	No (N=6275)	Yes (N=784)	P-value
Concerned about catching COVID-19 (score 0-100) (Baseline)			<.00011			<.00011			<.00011			<.00011			<.00011			<.00011			0.03551			<.00011			<.00011			<.00011			<.00011			<.00011			0.27791			0.23751			0.00021
N	6391	668		4286	2773		6639	420		6157	902		6700	359		6718	341		6915	144		6410	649		3573	3486		5473	1586		5779	1280		5435	1624		6788	271		7019	40		6275	784
Mean (SD)	58.9 (29.85)	66.0 (30.13)		57.8 (29.79)	62.3 (29.99)		58.9 (29.88)	69.9 (29.07)		59.1 (29.87)	63.1 (30.27)		59.3 (29.91)	65.3 (30.12)		59.3 (29.85)	65.7 (31.25)		59.5 (29.89)	63.4 (32.50)		59.2 (29.87)	63.7 (30.44)		57.4 (30.06)	61.9 (29.66)		58.1 (29.89)	64.6 (29.59)		58.8 (29.85)	63.1 (30.14)		58.7 (29.71)	62.6 (30.54)		59.5 (29.89)	61.0 (31.42)		59.6 (29.95)	65.8 (28.03)		59.1 (29.98)	63.3 (29.45)
Median	60	75		60	70		60	80		60	75		65	75		65	75		65	75		65	75		60	70		60	75		60	70		60	75		65	65		65	65		60	70
Range	0.0, 100.0	0.0, 100.0		0.0, 100.0	0.0, 100.0		0.0, 100.0	0.0, 100.0		0.0, 100.0	0.0, 100.0		0.0, 100.0	0.0, 100.0		0.0, 100.0	0.0, 100.0		0.0, 100.0	0.0, 100.0		0.0, 100.0	0.0, 100.0		0.0, 100.0	0.0, 100.0		0.0, 100.0	0.0, 100.0		0.0, 100.0	0.0, 100.0		0.0, 100.0	0.0, 100.0		0.0, 100.0	0.0, 100.0		0.0, 100.0	0.0, 100.0		0.0, 100.0	0.0, 100.0
High concern about catching COVID-19 (Baseline), n (%)	2783 (43.5%)	366 (54.8%)	<.00012	1793 (41.8%)	1356 (48.9%)	<.00012	2889 (43.5%)	260 (61.9%)	<.00012	2687 (43.6%)	462 (51.2%)	<.00012	2959 (44.2%)	190 (52.9%)	0.00112	2961 (44.1%)	188 (55.1%)	<.00012	3073 (44.4%)	76 (52.8%)	0.04632	2819 (44.0%)	330 (50.8%)	0.00082	1471 (41.2%)	1678 (48.1%)	<.00012	2316 (42.3%)	833 (52.5%)	<.00012	2510 (43.4%)	639 (49.9%)	<.00012	2336 (43.0%)	813 (50.1%)	<.00012	3021 (44.5%)	128 (47.2%)	0.37582	3131 (44.6%)	18 (45.0%)	0.96032	2762 (44.0%)	387 (49.4%)	0.00452
Concerned someone you know catching COVID-19 (score 0-100) (Baseline)			<.00011			0.00051			<.00011			0.06021			0.00421			0.00111			0.05701			<.00011			0.00771			<.00011			<.00011			<.00011			0.53721			0.18291			<.00011
N	6391	668		4286	2773		6639	420		6157	902		6700	359		6718	341		6915	144		6410	649		3573	3486		5473	1586		5779	1280		5435	1624		6788	271		7019	40		6275	784
Mean (SD)	68.7 (28.93)	73.2 (28.74)		68.4 (28.74)	70.2 (29.20)		68.7 (28.97)	75.1 (27.72)		68.9 (28.94)	70.5 (28.90)		68.9 (28.90)	72.5 (29.51)		68.9 (28.88)	72.8 (29.82)		69.1 (28.88)	71.5 (31.63)		68.7 (28.94)	72.9 (28.65)		68.2 (29.24)	70.0 (28.59)		67.8 (29.07)	73.7 (27.97)		68.5 (28.86)	71.8 (29.13)		68.3 (28.83)	71.9 (29.14)		69.1 (28.88)	69.2 (30.43)		69.1 (28.95)	75.6 (26.07)		68.7 (28.97)	72.7 (28.46)
Median	75	80		75	80		75	80		75	80		75	80		75	80		75	80		75	80		75	75		75	80		75	80		75	80		75	75		75	80		75	80
Range	0.0, 100.0	0.0, 100.0		0.0, 100.0	0.0, 100.0		0.0, 100.0	0.0, 100.0		0.0, 100.0	0.0, 100.0		0.0, 100.0	0.0, 100.0		0.0, 100.0	0.0, 100.0		0.0, 100.0	0.0, 100.0		0.0, 100.0	0.0, 100.0		0.0, 100.0	0.0, 100.0		0.0, 100.0	0.0, 100.0		0.0, 100.0	0.0, 100.0		0.0, 100.0	0.0, 100.0		0.0, 100.0	0.0, 100.0		0.0, 100.0	0.0, 100.0		0.0, 100.0	0.0, 100.0
High concern about someone you know catching COVID-19 (Baseline), n (%)	3737 (58.5%)	439 (65.7%)	0.00032	2478 (57.8%)	1698 (61.2%)	0.00432	3890 (58.6%)	286 (68.1%)	0.00012	3625 (58.9%)	551 (61.1%)	0.20722	3947 (58.9%)	229 (63.8%)	0.06702	3950 (58.8%)	226 (66.3%)	0.00612	4082 (59.0%)	94 (65.3%)	0.13122	3753 (58.5%)	423 (65.2%)	0.00112	2058 (57.6%)	2118 (60.8%)	0.00692	3113 (56.9%)	1063 (67.0%)	<.00012	3360 (58.1%)	816 (63.8%)	0.00022	3140 (57.8%)	1036 (63.8%)	<.00012	4024 (59.3%)	152 (56.1%)	0.29442	4149 (59.1%)	27 (67.5%)	0.28182	3669 (58.5%)	507 (64.7%)	0.00092
Concerned about catching COVID-19 (score 0-100) (follow-up)			0.07771			0.27101			0.00271			0.02461			0.00591			0.48281			0.96391			0.02161			<.00011			0.01331			0.39151			0.02571			0.04511			0.04911			0.00231
N	3064	364		2023	1405		3222	206		2987	441		3250	178		3254	174		3357	71		3128	300		1534	1894		2653	775		2761	667		2623	805		3298	130		3410	18		3000	428
Mean (SD)	46.5 (33.43)	49.9 (35.57)		46.4 (33.50)	47.6 (33.92)		46.4 (33.42)	53.7 (36.86)		46.4 (33.46)	50.1 (34.93)		46.5 (33.66)	53.6 (33.19)		46.8 (33.62)	48.6 (34.76)		46.9 (33.63)	46.7 (35.67)		46.5 (33.61)	51.3 (34.07)		50.3 (32.68)	44.1 (34.22)		46.1 (33.69)	49.5 (33.49)		46.6 (33.60)	47.9 (33.97)		46.1 (33.33)	49.3 (34.68)		46.6 (33.66)	52.8 (33.47)		46.8 (33.68)	61.9 (29.59)		46.2 (33.64)	51.4 (33.60)
Median	50	50		50	50		50	50		50	50		50	50		50	50		50	50		50	50		50	50		50	50		50	50		50	50		50	50		50	55		50	50
Range	0.0, 100.0	0.0, 100.0		0.0, 100.0	0.0, 100.0		0.0, 100.0	0.0, 100.0		0.0, 100.0	0.0, 100.0		0.0, 100.0	0.0, 100.0		0.0, 100.0	0.0, 100.0		0.0, 100.0	0.0, 100.0		0.0, 100.0	0.0, 100.0		0.0, 100.0	0.0, 100.0		0.0, 100.0	0.0, 100.0		0.0, 100.0	0.0, 100.0		0.0, 100.0	0.0, 100.0		0.0, 100.0	0.0, 100.0		0.0, 100.0	10.0, 100.0		0.0, 100.0	0.0, 100.0
High concern about catching COVID-19 (follow-up), n (%)	962 (31.4%)	134 (36.8%)	0.03622	638 (31.5%)	458 (32.6%)	0.51262	1008 (31.3%)	88 (42.7%)	0.00062	939 (31.4%)	157 (35.6%)	0.08002	1026 (31.6%)	70 (39.3%)	0.03072	1039 (31.9%)	57 (32.8%)	0.81942	1075 (32.0%)	21 (29.6%)	0.66202	988 (31.6%)	108 (36.0%)	0.11732	538 (35.1%)	558 (29.5%)	0.00052	835 (31.5%)	261 (33.7%)	0.24722	872 (31.6%)	224 (33.6%)	0.32012	813 (31.0%)	283 (35.2%)	0.02682	1048 (31.8%)	48 (36.9%)	0.21722	1088 (31.9%)	8 (44.4%)	0.25532	939 (31.3%)	157 (36.7%)	0.02552
Unknown	3327	304		2263	1368		3417	214		3170	461		3450	181		3464	167		3558	73		3282	349		2039	1592		2820	811		3018	613		2812	819		3490	141		3609	22		3275	356
Concerned about someone you know catching COVID-19 (score 0-100) (follow-up)			0.12391			0.62511			0.06481			0.03911			<.00011			0.45441			0.53721			0.15691			<.00011			<.00011			0.14211			0.00011			0.55551			0.10821			0.02781
N	3344	385		2201	1528		3504	225		3245	484		3539	190		3536	193		3652	77		3402	327		1693	2036		2886	843		3000	729		2850	879		3585	144		3709	20		3265	464
Mean (SD)	61.4 (32.46)	63.7 (33.06)		61.3 (32.76)	62.2 (32.18)		61.5 (32.42)	64.6 (33.95)		61.3 (32.50)	64.2 (32.55)		61.2 (32.52)	71.0 (31.21)		61.6 (32.48)	63.0 (33.40)		61.7 (32.41)	62.3 (37.56)		61.4 (32.64)	64.3 (31.13)		65.1 (31.36)	58.8 (33.19)		60.5 (32.53)	65.7 (32.20)		61.3 (32.62)	63.2 (32.09)		60.6 (32.56)	65.1 (32.18)		61.6 (32.55)	63.4 (31.77)		61.6 (32.52)	71.8 (31.92)		61.2 (32.61)	64.8 (31.75)
Median	70	75		70	75		70	75		70	75		70	80		70	75		70	75		70	70		75	60		70	75		70	75		70	75		70	72.5		70	80		70	75
Range	0.0, 100.0	0.0, 100.0		0.0, 100.0	0.0, 100.0		0.0, 100.0	0.0, 100.0		0.0, 100.0	0.0, 100.0		0.0, 100.0	0.0, 100.0		0.0, 100.0	0.0, 100.0		0.0, 100.0	0.0, 100.0		0.0, 100.0	0.0, 100.0		0.0, 100.0	0.0, 100.0		0.0, 100.0	0.0, 100.0		0.0, 100.0	0.0, 100.0		0.0, 100.0	0.0, 100.0		0.0, 100.0	0.0, 100.0		0.0, 100.0	10.0, 100.0		0.0, 100.0	0.0, 100.0
High concern about someone you know catching COVID-19 (follow-up), n (%)	1648 (49.3%)	201 (52.2%)	0.27692	1082 (49.2%)	767 (50.2%)	0.53342	1725 (49.2%)	124 (55.1%)	0.08722	1595 (49.2%)	254 (52.5%)	0.17212	1728 (48.8%)	121 (63.7%)	<.00012	1749 (49.5%)	100 (51.8%)	0.52472	1805 (49.4%)	44 (57.1%)	0.18012	1687 (49.6%)	162 (49.5%)	0.98702	917 (54.2%)	932 (45.8%)	<.00012	1381 (47.9%)	468 (55.5%)	<.00012	1475 (49.2%)	374 (51.3%)	0.30072	1363 (47.8%)	486 (55.3%)	0.00012	1777 (49.6%)	72 (50.0%)	0.91902	1836 (49.5%)	13 (65.0%)	0.16682	1600 (49.0%)	249 (53.7%)	0.06032
Unknown	3047	283		2085	1245		3135	195		2912	418		3161	169		3182	148		3263	67		3008	322		1880	1450		2587	743		2779	551		2585	745		3203	127		3310	20		3010	320
Have any of your COVID-19 tests been positive? (follow-up), n (%)			0.03862			0.75822			0.42662			0.83132			0.19662			0.44172			0.74512			0.68992			0.00392			0.19872			0.60672			0.79622			0.55112			0.35042			0.66182
No	1492 (83.7%)	189 (89.2%)		990 (84.5%)	691 (84.0%)		1564 (84.1%)	117 (86.7%)		1453 (84.3%)	228 (83.8%)		1568 (84.0%)	113 (88.3%)		1592 (84.4%)	89 (81.7%)		1644 (84.2%)	37 (86.0%)		1519 (84.2%)	162 (85.3%)		714 (81.6%)	967 (86.3%)		1243 (83.6%)	438 (86.1%)		1322 (84.0%)	359 (85.1%)		1241 (84.1%)	440 (84.6%)		1613 (84.4%)	68 (81.9%)		1676 (84.3%)	5 (71.4%)		1479 (84.1%)	202 (85.2%)
Yes	291 (16.3%)	23 (10.8%)		182 (15.5%)	132 (16.0%)		296 (15.9%)	18 (13.3%)		270 (15.7%)	44 (16.2%)		299 (16.0%)	15 (11.7%)		294 (15.6%)	20 (18.3%)		308 (15.8%)	6 (14.0%)		286 (15.8%)	28 (14.7%)		161 (18.4%)	153 (13.7%)		243 (16.4%)	71 (13.9%)		251 (16.0%)	63 (14.9%)		234 (15.9%)	80 (15.4%)		299 (15.6%)	15 (18.1%)		312 (15.7%)	2 (28.6%)		279 (15.9%)	35 (14.8%)
Unknown	4608	456		3114	1950		4779	285		4434	630		4833	231		4832	232		4963	101		4605	459		2698	2366		3987	1077		4206	858		3960	1104		4876	188		5031	33		4517	547
Willingness to receive COVID-19 vaccine (follow-up), n (%)			0.22712			0.00022			0.79812			0.08442			0.10542			0.73792			0.53292			0.79602			0.10962			0.85362			0.36042			0.11662			0.01472			0.46192			0.99862
No	190 (6.6%)	18 (4.9%)		144 (7.8%)	64 (4.6%)		194 (6.4%)	14 (6.8%)		188 (6.7%)	20 (4.5%)		192 (6.2%)	16 (9.4%)		195 (6.4%)	13 (7.0%)		205 (6.4%)	3 (4.5%)		188 (6.4%)	20 (6.8%)		95 (7.2%)	113 (5.8%)		159 (6.4%)	49 (6.6%)		170 (6.6%)	38 (5.6%)		148 (6.0%)	60 (7.6%)		193 (6.2%)	15 (11.5%)		206 (6.4%)	2 (10.5%)		182 (6.4%)	26 (6.4%)
Yes	2693 (93.4%)	346 (95.1%)		1698 (92.2%)	1341 (95.4%)		2848 (93.6%)	191 (93.2%)		2618 (93.3%)	421 (95.5%)		2884 (93.8%)	155 (90.6%)		2866 (93.6%)	173 (93.0%)		2976 (93.6%)	63 (95.5%)		2763 (93.6%)	276 (93.2%)		1217 (92.8%)	1822 (94.2%)		2340 (93.6%)	699 (93.4%)		2403 (93.4%)	636 (94.4%)		2309 (94.0%)	730 (92.4%)		2924 (93.8%)	115 (88.5%)		3022 (93.6%)	17 (89.5%)		2659 (93.6%)	380 (93.6%)
Unknown	3508	304		2444	1368		3597	215		3351	461		3624	188		3657	155		3734	78		3459	353		2261	1551		2974	838		3206	606		2978	834		3671	141		3791	21		3434	378
1Kruskal-Wallis p-value; 2Chi-Square p-value;
High concern of is derived as score 75+ to the questions "From 0 to 100, how concerned are you about catching COVID-19?" or "From 0 to 100, how concerned are you about someone you know catching COVID-19?"
