# Supplementary material for: Perceptions of COVID-19 risk among individuals with preexisting health conditions
Source: PLoS One. 2025 May 5;20(5):e0320792. doi: 10.1371/journal.pone.0320792 (PMC12052145; doi:10.1371/journal.pone.0320792)
Supplement: S2 Table — (XLSX) [file pone.0320792.s002.xlsx]

## Sheet: S2 Table
The CORR Procedure
Pearson Correlation Coefficients, N = 7059 Prob > |r| under H0: Rho=0
	History of heart disease	History of high blood pressure	History of lung disease	History of diabetes	History of ulcer or stomach disease	History of kidney disease	History of liver disease	History of anemia or other blood	History of cancer	History of depression	History of osteoarthritis or degenerative arthritis	History of back pain	History of rheumatoid arthritis	History of HIV	History of other comorbidity
History of heart disease	1.00000	0.20671 <.0001	0.17238 <.0001	0.14155 <.0001	0.06394 <.0001	0.13483 <.0001	0.06975 <.0001	0.09813 <.0001	0.10176 <.0001	0.03005 0.0116	0.08526 <.0001	0.08661 <.0001	0.05883 <.0001	0.00138 0.9074	0.00895 0.4522
History of high blood pressure	0.20671 <.0001	1.00000	0.09198 <.0001	0.24647 <.0001	0.03561 0.0028	0.16511 <.0001	0.03987 0.0008	0.06731 <.0001	0.12160 <.0001	0.05280 <.0001	0.15522 <.0001	0.11719 <.0001	0.07479 <.0001	0.01270 0.2860	-0.00460 0.6993
History of lung disease	0.17238 <.0001	0.09198 <.0001	1.00000	0.05979 <.0001	0.08624 <.0001	0.09974 <.0001	0.03996 0.0008	0.04225 0.0004	0.04383 0.0002	0.06691 <.0001	0.09301 <.0001	0.09444 <.0001	0.06507 <.0001	0.00495 0.6777	0.03498 0.0033
History of diabetes	0.14155 <.0001	0.24647 <.0001	0.05979 <.0001	1.00000	0.01763 0.1386	0.13740 <.0001	0.11287 <.0001	0.05738 <.0001	0.06158 <.0001	0.06440 <.0001	0.05886 <.0001	0.09627 <.0001	0.04278 0.0003	0.00502 0.6730	0.01461 0.2196
History of ulcer or stomach disease	0.06394 <.0001	0.03561 0.0028	0.08624 <.0001	0.01763 0.1386	1.00000	0.05310 <.0001	0.08063 <.0001	0.13611 <.0001	0.00221 0.8528	0.12257 <.0001	0.12368 <.0001	0.11093 <.0001	0.08127 <.0001	-0.00029 0.9803	0.04336 0.0003
History of kidney disease	0.13483 <.0001	0.16511 <.0001	0.09974 <.0001	0.13740 <.0001	0.05310 <.0001	1.00000	0.09835 <.0001	0.12039 <.0001	0.08141 <.0001	0.02594 0.0293	0.07231 <.0001	0.06680 <.0001	0.04439 0.0002	0.01820 0.1263	0.01499 0.2080
History of liver disease	0.06975 <.0001	0.03987 0.0008	0.03996 0.0008	0.11287 <.0001	0.08063 <.0001	0.09835 <.0001	1.00000	0.08241 <.0001	0.01581 0.1841	0.05197 <.0001	0.02312 0.0521	0.05208 <.0001	0.01811 0.1282	0.02916 0.0143	0.03192 0.0073
History of anemia or other blood	0.09813 <.0001	0.06731 <.0001	0.04225 0.0004	0.05738 <.0001	0.13611 <.0001	0.12039 <.0001	0.08241 <.0001	1.00000	0.03873 0.0011	0.10359 <.0001	0.11238 <.0001	0.09866 <.0001	0.04360 0.0002	0.01517 0.2025	0.09350 <.0001
History of cancer	0.10176 <.0001	0.12160 <.0001	0.04383 0.0002	0.06158 <.0001	0.00221 0.8528	0.08141 <.0001	0.01581 0.1841	0.03873 0.0011	1.00000	0.01410 0.2361	0.04184 0.0004	0.05723 <.0001	-0.00565 0.6352	0.01225 0.3033	-0.06688 <.0001
History of depression	0.03005 0.0116	0.05280 <.0001	0.06691 <.0001	0.06440 <.0001	0.12257 <.0001	0.02594 0.0293	0.05197 <.0001	0.10359 <.0001	0.01410 0.2361	1.00000	0.13955 <.0001	0.20091 <.0001	0.03376 0.0046	-0.00446 0.7077	0.08410 <.0001
History of osteoarthritis or degenerative arthritis	0.08526 <.0001	0.15522 <.0001	0.09301 <.0001	0.05886 <.0001	0.12368 <.0001	0.07231 <.0001	0.02312 0.0521	0.11238 <.0001	0.04184 0.0004	0.13955 <.0001	1.00000	0.27215 <.0001	0.07054 <.0001	0.00856 0.4723	0.05832 <.0001
History of back pain	0.08661 <.0001	0.11719 <.0001	0.09444 <.0001	0.09627 <.0001	0.11093 <.0001	0.06680 <.0001	0.05208 <.0001	0.09866 <.0001	0.05723 <.0001	0.20091 <.0001	0.27215 <.0001	1.00000	0.08173 <.0001	0.00806 0.4983	0.05745 <.0001
History of rheumatoid arthritis	0.05883 <.0001	0.07479 <.0001	0.06507 <.0001	0.04278 0.0003	0.08127 <.0001	0.04439 0.0002	0.01811 0.1282	0.04360 0.0002	-0.00565 0.6352	0.03376 0.0046	0.07054 <.0001	0.08173 <.0001	1.00000	0.03403 0.0042	0.02793 0.0190
History of HIV	0.00138 0.9074	0.01270 0.2860	0.00495 0.6777	0.00502 0.6730	-0.00029 0.9803	0.01820 0.1263	0.02916 0.0143	0.01517 0.2025	0.01225 0.3033	-0.00446 0.7077	0.00856 0.4723	0.00806 0.4983	0.03403 0.0042	1.00000	-0.00266 0.8233
History of other comorbidity	0.00895 0.4522	-0.00460 0.6993	0.03498 0.0033	0.01461 0.2196	0.04336 0.0003	0.01499 0.2080	0.03192 0.0073	0.09350 <.0001	-0.06688 <.0001	0.08410 <.0001	0.05832 <.0001	0.05745 <.0001	0.02793 0.0190	-0.00266 0.8233	1.00000
